# Supplementary material for: Genetic Determinants and Biofilm Properties Useful in Estimation of UTI Pathogenicity of the Escherichia coli Strains Isolated from Free-Living Birds
Source: Antibiotics (Basel). 2025 Jan 3;14(1):32. doi: 10.3390/antibiotics14010032 (PMC11762073; doi:10.3390/antibiotics14010032)
Supplement: Supplementary file 1 [file antibiotics-14-00032-s001.zip]

Archive with 1 entries (1 files):
- antibiotics-3349597-supplementary.pdf
